# Supplementary material for: Better, Not Just More—Contrast in Qualitative Aspects of Reward Facilitates Impulse Control in Pigs
Source: Front Psychol. 2018 Nov 6;9:2099. doi: 10.3389/fpsyg.2018.02099 (PMC6232270; doi:10.3389/fpsyg.2018.02099)
Supplement: Supplementary Table 3 — Overview of the performance of each pig during the discrimination test over the course of the sessions for both groups (“quantity”: with a quantitative difference in reward, i.e., 1 vs. 4 pieces of the most preferred reward; “quality”: with a qualitative difference in reward, i.e., 1 piece of the most preferred vs. 1 piece of the least preferred reward). Each symbol indicates a decision during a trial: black circle = choice of the larger/highly preferred reward; white circle = choice of the smaller/least preferred reward; - = omission. [file Table_3.XLSX]

## Sheet: Tabelle1
group	animal	session1	session2	session3	session4	session5	session6	session7	session8	session9	session10
quantity	1	●●●○●●●○	○●●●●●●●
	2	●●●●○○○●	○●○●○●○●	○●○●○●●●	●●○○●○●●	●●●●○○○●	●●○●○●○●	○●●○●●○●	●●○○●○●●	●●○●●●●○	●●●●●●●●
	3	●○●●○●○●	●●●●●●●●
	4	●○●○●●●○	●●●○●○●●	●●●●●●●●
	5	○○○-○---	○○●●●●●●	○○●○○●○○	●●○●○●●●	●●●●●●●●
	6	●○●○●○●○	●○●○●○●○	●○●●○●○●	●●●●●○●●
	7	●●●○●●○○	○○○○●○●●	●○●●●●○●	●●●●●●●●
	8	●○●○○○○●	●○●●●●●○	●●○●●●●●
	9	○○○○●●○○	○●●●○●●○	●○●●●●○●	●○●●●●●●
	10	●●○●○●●○	●●○●●●●●
quality	1	●●○●●●●○	●●●○●●●●
	2	●●●●●○○●	●●●●●●●●
	3	●●○●○●○●	●●●●○●●○	●●●●○●●●
	4	●●○●●○●●	●●●●●●○○	●●●●●●●○
	5	○●●○○●●●	○●○○●○●○	●○●●●●●●
	6	●●●●●●○○	●●●●●●●●
	7	○○○●●●●●	●●●●●○●●
	8	●-○●-●--	-●○●-○●-	●○●○-●--	●--●-●○-	●●○●●○●●	●--●-●-●	●●●○●●○●	●●○○●●○●	●●●●○●○●	●●●●●●○●
	9	○●●○●○●●	●●○●●●●●
	10	○●●●●○●●	●●●●●●●●
