# Supplementary material for: Better, Not Just More—Contrast in Qualitative Aspects of Reward Facilitates Impulse Control in Pigs
Source: Front Psychol. 2018 Nov 6;9:2099. doi: 10.3389/fpsyg.2018.02099 (PMC6232270; doi:10.3389/fpsyg.2018.02099)
Supplement: Supplementary Table 4 — Overview of the performance of single pigs in the two groups (“quantity”: with a quantitative difference in reward, i.e., 1 vs. 4 pieces of the most preferred reward; “quality”: with a qualitative difference in reward, i.e., 1 piece of the most preferred vs. 1 piece of the least preferred reward) during the course of the delay maintenance test with increasing delays (2 s, 4 s, 8 s, 16 s, 24 s, 32 s) to the larger/highly preferred reward. Each symbol indicates a decision during a trial: black circle = successful waiting for the larger/highly preferred reward; ⋂ = switching, i.e., first choosing to wait, but switching to the immediate reward before the end of the delay; white circle = choosing the immediate smaller/least preferred reward; - = omission. The rows within each individual indicate repeated sessions within one delay step due to not reaching the learning criterion (significant binomial testing of successful against unsuccessful waiting, i.e., switching, immediate, omission). [file Table_4.XLSX]

## Sheet: Tabelle1
group	animal	delay2s	delay4s	delay8s	delay16s	delay24s	delay32s
quantity	1	●○●●●●●●●●	●●●●●●○●○○ ●●●●●●●●●●	●○●●●○○●○○ ●●●●●●○●●∩ ∩●●●○○●●○● ●●●●●●○●●●	●○●○○○○●∩○ ∩○○○○∩○∩○∩
	2	●●○●●●●●●●	●●●●○●●●●●	●●●●∩∩∩○○∩ ∩∩○∩∩○∩∩∩-
	3	●●○●∩∩∩∩∩○ ∩∩○●○●○●●● ○○●●●○●○●● ●○●●●●●●○● ●●●●●●●●●●	○●○●●●●●●● ●●●●●●●●●●	∩●∩○●●●○●○ ∩○●○∩○○○○∩
	4	●○-●●●●●●● ●●●○○●○●●● ●●●○●●●●●●	○∩●●●●●●●● ●●●○●●●○●● ●●○○●○●●○● ●●●●●●○●●●	●●●∩●●○●○○ ∩○●∩∩○○○●∩ ○○○●○○●○∩○ ○○○○●○○○●○ ●∩○○○○○●○○ ○●○○○○○○○○
	5	●●●●●●●○●●	∩●∩●●∩○●●● ●∩●●●●●●●●	○●●●●●●●●●	●∩○○∩----● ∩∩∩∩∩●○●∩∩ ∩∩∩∩∩●∩●●- ∩●∩●●●∩∩●∩ ∩∩∩○○-∩-∩●
	6	●●○●●●●●●●	●●●●●●○●∩● ●○●●∩●○●○○ ●○●○●●●○●○ ●●●○●●○●●○ ●●○●●●●●○● ●○●●○●●●●● ●○●●●●●--- ●●○●----○○ ●●●●○-○●○○ ●●--●○●●●○ -●●●●●●●--
	7	●●∩∩∩∩●●○● ●●●●●∩∩●●● ●○●●●●●●●●	●●●●●●●●●●	●●○∩∩∩∩∩∩∩ ∩○○∩∩∩●●●○ ○○●○○∩∩○∩∩
	8	●●●●○●○●●● ●●●○●●●●●●	●●●●●●●●○●	●●∩∩○○●●○● ○∩∩∩○●○○○∩
	9	○●○●●●●●●● ●●---●---- ●●●●○○●●●● ●○○●●●○●●● ●○●○●-○--- ○●●○○○●○●○ ●●●●●●●●●●	-●●○●●○●●○ ●●---○---- ●●-○○----○ ●○●●○○●-○- ●○---○--○○
	10	●●○○○●●●●● ●●○●○●●●●● ●●○●●●●○●○ ●●●●●●●●○●	●●○●●●○●●● ●●●●●●●●○●	●∩●●●∩●●○● ●○●○●○●●●○ ●○●●●●●○●○ ●●○○●●●●○○ ●○●○●--○-- ●-○-------
quality	1	●●●●●●○●●●	●●●●●●●●●●	●●●●●●●○●●	●●●-●●●●●●	●∩●∩●●●●●● ●●●●-●●●●●	∩○○●∩∩∩∩●○ ○∩∩-●○●-∩∩ ●●-●---○●○ ●--●●-●-●- ●--●-●-●-- -------∩-○
	2	●●●○●○●●●● ●●○●●●●●●●	●●●●●●●●●●	●●●●●●●●-- ●●●●●○●●●○ ○●●●●○●●●● ●●○●○●●○●● ●●●○○●●○●○ ---------○
	3	●●●○●○●●●● ●●●●●●●●○●	●●●●●●●●●●	○●●●●●●●●●	●●●○●∩○○∩● ∩∩○∩○○○○∩○
	4	●●●●●●●-●● ●●●●●●-●●●		●●●●●●●-●●	∩●●●●●●●●●	●●●●-○--○○ ∩∩○∩●○○∩∩∩
	5	●●●○●○●●●● ●●●●●●●●●●	○●●○●●●●●● ●●●●●●●●●●	●●○●●●●●●●	●○○●○●●∩●● ●∩●●●●●●●●	●●●●●●∩●●●	∩●-○∩○∩○○∩
	6	●●●●●●●●●●	●●●●○●●●●●	●●∩●●-●●●● ●●●-●-●-●- ●∩●●●●●○●● ●●○●○●●●●● ●●●●●●●●●●	●∩●∩●●∩●∩● ●●●●●●●●●●	∩○○○-∩----
	7	●●●●●●○●●●	●-○-●○○●○● ●●●●●●●●○●	●●●●●●●●●-	●∩∩∩●●∩○●∩ ●●∩∩∩∩○∩●∩ ∩-○●-○○○∩∩	●●○----●-○
	8	●○●○●●●●●- ●●●●○●○○○● ○●○-●-●--- ○●-○------
	9	●●●○●●●●●- ●●○●●●●●●- ●--------○
	10	●●●●●●●○●●	●●●●●●●●●○	●∩●●●●●●○● ●●●●●●●●●●	●●●●∩●∩●●● ∩○○○○○○○○○
